# Supplementary material for: Prevalence and risk factors of postpartum depression in the Middle East: a systematic review and meta–analysis
Source: BMC Pregnancy Childbirth. 2021 Aug 6;21:542. doi: 10.1186/s12884-021-04016-9 (PMC8343347; doi:10.1186/s12884-021-04016-9)
Supplement: Supplementary file 1 — Additional file 1. Table of features of the studies included in the systematic review [61–70]. [file 12884_2021_4016_MOESM1_ESM.xls]

## Sheet: Sheet1
Table 1: Features of the studies included in the systematic review
Year of study	Setting	Sample size	Design of study	Age (years) range/Mean ± SD	(Time of recruitment and follow–up)	Data collection	Prevalence of PPD (%)	Cut–off score	Score for
						tool			Quality
									Critique (%)
Green et al. (2006) [37]	Middle East (United Arab Emirates)	56	Cohort study	16–46 years	3 months PP	EPDS	22.1	Score ≥ 13	81.8% (9/11)
				mean age 32	6 months PP		12.5
Dolatian et al. (2010) [38]	Middle East (Iran)	240	Cohort study	15–40 years	3rd trimesters	EPDS	34.2	Score ≥10	81.8% (9/11)
				mean age 26.02±5.53	2 months PP
					6 months PP
Hamdan et al.(2011) [39]	Middle East (United Arab Emirates)	137	Cohort study	18 years and above	2nd trimesters	EPDS	10	Score ≥10	81.8% (9/11)
					3rd trimesters	MINI
					2 months PP
					4 months PP
Glasser et al. (2011) [40]	Middle East (Israel)	104	Cohort study	17 ≥ 41 years	3rd Trimester	EPDS	43	Score ≥10	81.8% (9/11)
					Until 3 months PP
Aktaş et al. (2013) [41]	Middle East (Turkey)	330	Cohort study	17–42 years	1 day PP	EPDS	16.7	Score ≥ 13	81.8% (9/11)
				mean age 26	2 weeks PP		19.4
					6weeks PP		19.4
Alhinai et al. (2014) [42]	Middle East	282	Cohort study	16–47 years	2 week PP	EPDS	12	Score ≥ 13	81.8% (9/11)
	(Oman)			mean age	8 weeks PP
				29.2±5.6
Ozgur et al. (2012) [36]	Middle East (Turkey)	250	Cross–sectional study	18–34 years	2nd–24th weeks PP	BDI	60.8	Score ≥17	75% (6/8)
Rouhi et al. (2012) [43]	Middle East	1200	Cross–sectional study	19–30 years	8 weeks PP	EPDS	36.3	Score ≥ 13	75% (6/8)
	(Iran)			mean age
				26.9 ± 5.3
Burgut et al. (2013) [44]	Middle East (Qatar)	1379	Cross–sectional study	33.5 ± 6.5	1day–6 months PP	EPDS	17.6	Score ≥12	87.5% (7/8)
				mean age
Iranpour et al. (2016) [34]	Middle East (Iran)	359	Cross–sectional study	mean age 26.5±5.2 For Depressed	1day–3 months PP	EPDS	34.8	Score ≥13	75% (6/8)
				27.4±5.5
				For non–Depressed
Iranpour et al. (2017) [35]	Middle East (Iran)	359	Cross–sectional study	19 –35 years	1day–3 months PP	EPDS	34.8	Score ≥13	100% (8/8)
Mohammad et al.(2018) [13]	Middle East (Jordan)	365	Cross–sectional study	18–45 years	6–8 weeks PP	EPDS	49.6	Score >12	75% (6/8)
Ezzeddin et al. (2018) [45]	Middle East (Iran)	325	Cross–sectional study	18–45 years	3–8 months PP	EPDS	35.4	Score ≥13	75% (6/8)
				28.62 ±5.67 years
Moradi et al. (2020) [46]	Middle East (Iran)	242	Cross–sectional study	17–35 years	2 months PP	EPDS	56.1	Score ≥12	75% (6/8)
Shwartz et al. (2020) [47]	Middle East (Israel)	1055	Cross–sectional study	18–48 years	6 weeks–6 months PP	EPDS	10	Score >10	75% (6/8)
Note: BDI: Beck's Depression Inventory; EPDS: Edinburgh Postnatal Depression Scale; MINI: Mini-International Neuropsychiatric Interview; PP: postpartum period.
